# Supplementary material for: Low uptake of COVID-19 prevention behaviours and high socioeconomic impact of lockdown measures in South Asia: Evidence from a large-scale multi-country surveillance programme
Source: SSM Popul Health. 2021 Feb 13;13:100751. doi: 10.1016/j.ssmph.2021.100751 (PMC7902538; doi:10.1016/j.ssmph.2021.100751)
Supplement: Multimedia component 1 [file mmc1.xlsx]

## Sheet: Summary
	Main tables/figures
	Table 1	Characteristics of 29,809 study participants prior COVID-19 pandemic in South Asia
	Figure 1	Impact of COVID-19 lockdown measures on chronic diseases in South Asia
	Figure 2	Impact of COVID-19 lockdown measures on behaviours relevant to chronic diseases in South Asia
	Figure 3	Impact of COVID-19 lockdown measures on mental health in South Asia
	Figure 4	Impact of COVID-19 lockdown measures on social and financial circumstances in South Asia
	Supplementary tables/figures
	ST1	Surveillance sites by region
	ST2	Characteristics of all surveilance participants (panel a) and responder bias (panel b)
	ST3	COVID-19 lockdown control measures by region
	ST4	COVID-19 Burden, knowledge and preventive behaviours
	ST5	COVID-19 related lockdown impacts on socioeconomic and health status in South Asia
	ST6	COVID-19 and access to medications
	ST7	Impact of COVID-19 lockdown measures on behavior relevant to chronic disease by gender
	ST8	Benefit calculation of smoking cessation
	ST9	COVID-19 and social and financial support
	Fig1	Forest plot of responder bias

## Sheet: Table 1
	Table 1: Characteristics of the 29,809 study participants prior to COVID-19 pandemic
			Total		Bangladesh		North India		South India		Pakistan		Sri Lanka
			n/mean	%/SD	n/mean	%/SD	n/mean	%/SD	n/mean	%/SD	n/mean	%/SD	n/mean	%/SD
	(a) Basic characteristics
		Female (n, %)	18111	0.607568	4622	0.52481	3745	0.608745	2330	0.592272	1644	0.648777	5770	0.68838
		Age (year, SD)	45.1061	14.0665	42.825	13.5846	41.5553	13.5814	48.9474	12.8528	42.6326	12.5648	49.0538	14.4963
		Household income (USD, SD)	239.988	203.85	219.178	188.734	307.922	247.918	234.009	179.448	176.558	184.672	235.267	187.701
		Education (year, SD)	7.31182	4.65957	5.67556	4.72399	7.09886	4.58043	7.11525	3.94549	3.73283	4.89948	10.3666	2.78207
		Employment
		Government employee (n, %)	1064	0.0361	156	0.0178	83	0.014	95	0.0242	213	0.0851	517	0.0623
		Non-government employee (n, %)	4792	0.1627	606	0.0691	1724	0.2898	1024	0.2611	163	0.0651	1275	0.1536
		Self-employed (n, %)	7624	0.2589	3455	0.3937	848	0.1426	1300	0.3315	344	0.1374	1677	0.202
		Non-paid (n, %)	60	0.002	3	0.0003	20	0.0034	17	0.0043	6	0.0024	14	0.0017
		Student (n, %)	729	0.0248	157	0.0179	274	0.0461	23	0.0059	61	0.0244	214	0.0258
		Homemaker (n, %)	10953	0.3719	3983	0.4539	2551	0.4289	1164	0.2968	1525	0.609	1730	0.2084
		Retired (n, %)	1116	0.0379	179	0.0204	147	0.0247	150	0.0382	41	0.0164	599	0.0722
		Unemployed (able to work) (n, %)	2142	0.0727	72	0.0082	163	0.0274	117	0.0298	115	0.0459	1675	0.2018
		Unemployed (unable to work) (n, %)	970	0.0329	164	0.0187	138	0.0232	32	0.0082	36	0.0144	600	0.0723
	(b) Chronic diseases/clinical risk factors
		At least one (n, %)	13840	0.464289	3202	0.363574	2652	0.431079	2019	0.513218	1392	0.549329	4575	0.545813
		Raised blood pressure (n, %)	6621	0.225503	1841	0.21195	1272	0.213853	816	0.208057	710	0.283546	1982	0.238766
		Obese (n, %)	4844	0.162583	647	0.0734643	1035	0.16843	925	0.23513	874	0.345454	1363	0.162688
		Diabetes mellitus (n, %)	4642	0.157623	783	0.0892308	741	0.12458	974	0.248343	414	0.165335	1730	0.208409
		Raised cholesterol (n, %)	3029	0.104139	364	0.0432767	333	0.0559852	247	0.0629781	107	0.0427316	1978	0.238285
		CVD (n, %)	2697	0.0915789	587	0.0668946	478	0.0803631	123	0.0313616	109	0.0435304	1400	0.168654
		Lung (n, %)	1470	0.0499151	581	0.0662108	278	0.0467384	18	0.0045895	28	0.0111821	565	0.0680641
		Renal (n, %)	174	0.0059083	86	0.0098006	29	0.0048756	20	0.0050994	8	0.0031949	31	0.0037345
		Cancer (n, %)	96	0.0032598	16	0.0018234	31	0.0052118	2	0.0005099	2	0.0007987	45	0.005421
	(c) Behavior/risk factors
		Current smoking (n, %)	7185	0.243973	4457	0.50792	1245	0.209314	281	0.0716471	219	0.0874601	983	0.118419
		Current drinking (n, %)	3247	0.110255	231	0.0263248	1128	0.189644	440	0.112188	2	0.0007987	1446	0.174196
		Body mass index (kg/m2, SD)	25.4065	5.70289	23.5968	5.06169	25.5054	5.40395	27.1445	6.63582	28.1162	6.5152	25.6014	5.16755
		Systolic BP (mmHg, SD)	121.317	19.8354	117.415	19.6613	116.235	17.9525	130.355	20.0762	125.268	18.0546	123.689	19.6148
		Diastolic BP (mmHg, SD)	76.0992	12.1867	73.4181	11.7904	73.5451	11.1309	83.7395	12.0901	82.2051	11.7494	75.3627	11.3707
		N, %	29809	1	8807	0.295448	6152	0.206381	3934	0.131974	2534	0.0850079	8382	0.28119
		Note: N=Sample, SD=Standard deviation, USD=United States Dollar, CVD=Cardiovascular diseases, BP=Blood pressure, mmHg=millimeters of mercury

## Sheet: Fig1
	Figure 1. Impact on chronic diseases
		(a) Of all sample, normally take medicine (%)					(b) Of all take medicine, run out medicine (%)
		(c) Of all sample, tried to see doctor (%)					(d) Of all tried to see doctor, reported failure (%)
		(e) Of all sample, tried to have blood test (%)					(f) Of all tried to have blood test, reported failure (%)
	Note:
	In panels a, c, d, the total sample is n=29,809; in panels b, d, f, the total samples are 7110, 1156, and 552 respectively.
	In other words, panel b is a fraction of panel a; panel d is a fraction of panel c, and panel f is a fraction of panel e.
	All values are after or during lockdown.
			Tried blood test			Failed test
		Sri Lanka	0.0231448		Sri Lanka	0.304124
		Pakistan	0.026835		Pakistan	0.205882
		South India	0.0246568		South India	0.123711
		North India	0.0172302		North India	0.613208
		Bangladesh	0.0098785		Bangladesh	0.103448
		Total	0.0185179		Total	0.288044
			Tried to see doc			Failed doc
		Sri Lanka	0.0683608		Sri Lanka	0.176265
		Pakistan	0.0382794		Pakistan	0.123711
		South India	0.0317743		South India	0.128
		North India	0.0173927		North India	0.158879
		Bangladesh	0.0288407		Bangladesh	0.102362
		Total	0.0387802		Total	0.148789
			Normally take meds			Run out meds
		Sri Lanka	0.369482		Sri Lanka	0.13949
		Pakistan	0.177585		Pakistan	0.117778
		South India	0.244789		South India	0.201454
		North India	0.145969		North India	0.17706
		Bangladesh	0.193255		Bangladesh	0.138073
		Total	0.238519		Total	0.150914

## Sheet: Fig2
	Figure 2. Impact on behavior relevant to chronic disease
																	Total		Bangladesh	North India	South India	Pakistan	Sri Lanka
															Currently drinking	Before	0.110255		0.0263248	0.189644	0.112188	0.0007987	0.174196
																After	0.0215036		0.0014761	0.02487	0.0190646	0.0023678	0.0470055
																	Total		Bangladesh	North India	South India	Pakistan	Sri Lanka
															Current tobacco use	Before	0.243973		0.50792	0.209314	0.0716471	0.0874601	0.118419
																After	0.144554		0.368571	0.0326723	0.0292323	0.0958958	0.0601288
																	Total		Bangladesh	North India	South India	Pakistan	Sri Lanka
															Time sitting in a typical day	Before	3.77625		4.24766	4.32069	2.79288	3.98369	3.28986
																After	5.03667		4.45566	6.31372	4.48399	5.80584	4.7367
	Note:
	FV=Fruit and vegetable. Currently drinking = 1 if answered yes to																Total		Bangladesh	North India	South India	Pakistan	Sri Lanka
	Currently drinking=1 if answered yes to the question "Do you drink alcohol?"														Inadequate FV diet	Before	0.700037		0.596141	0.970677	0.817064	0.606491	0.588888
	Current tobacco use=1 if answered yes to either or both questions "Do you currently smoke any tobacco products daily, such as cigarettes, cigars or pipes?" and "Do you currently															After	0.772302		0.760014	0.958326	0.821984	0.688784	0.653239
	use any snuff, chewing tobacco or betel?"
	Inadequate FV diet = 1 if total serving of fruit or vegetable is less than 5 servings per day.
	Time sitting in a typical day = How much time a person usually spends sitting or reclining on a typical day.
	P-values for each of the four total comparisons (dark blue and dark red) < 0.001

## Sheet: Fig3
		Figure 3. Impact on mental health
			Region			Gender		Age group (years)			Income quintile			Education group (years)
			Region			Gender		Age group (years)			Income quintile			Education group (years)
		Note: BD=Bangladesh, NI=North India, SI=South India, PK=Pakistan, SL=Sri Lanka. All values are after lockdown.
		Total		BD	NI	SI	PK	SL		Female	Male		18-29	30-39	40-49	50-59	60-97		Q1	Q2	Q3	Q4	Q5		0	1-7	7-10	10-13	13+
	Feeling down, depressed, or hopeless	0.250663		0.341319	0.216515	0.261312	0.339384	0.148652		0.246646	0.257197		0.231948	0.273567	0.263365	0.25484	0.212746		0.260095	0.277504	0.247883	0.236646	0.228795		0.314728	0.274121	0.270607	0.207879	0.186876
	Feeling nervous, anxious or on edge	0.283136		0.519019	0.161736	0.207423	0.303867	0.153663		0.282204	0.284613		0.267239	0.315288	0.290838	0.288218	0.236619		0.30109	0.326583	0.269359	0.267486	0.253782		0.367241	0.331668	0.319401	0.211056	0.205322
		Total		BD	NI	SI	PK	SL		Female	Male		18-29	30-39	40-49	50-59	60-97		Q1	Q2	Q3	Q4	Q5		0	1-7	7-10	10-13	13+
	Feeling nervous, anxious or on edge	0.283136		0.519019	0.161736	0.207423	0.303867	0.153663		0.282204	0.284613		0.267239	0.315288	0.290838	0.288218	0.236619		0.30109	0.326583	0.269359	0.267486	0.253782		0.367241	0.331668	0.319401	0.211056	0.205322

## Sheet: Fig4
	Figure 4. Impact on economics
			(A)				(B)				(C)
	Region
	Age group (year)
																							0	1-7	7-10	10-13	13+		Q1	Q2	Q3	Q4	Q5		Female	Male		18-29	30-39	40-49	50-59	60-97		Sri Lanka	Pakistan	South India	North India	Bangladesh
																						Unemployed (%, after)	0.376109	0.41144	0.413491	0.400614	0.345933		0.417473	0.384784	0.394737	0.389236	0.380248		0.410745	0.368232		0.354307	0.364227	0.366626	0.408378	0.490566		0.411954	0.198895	0.46543	0.473992	0.346202
																						Unemployed (%, before)	0.0744218	0.0814955	0.087675	0.104098	0.126096		0.123753	0.085021	0.0859044	0.0818383	0.0861805		0.0986141	0.0847327		0.0457395	0.0395554	0.0535932	0.107143	0.244898		0.133142	0.0607735	0.1576	0.0934655	0.0358805
																							0	1-7	7-10	10-13	13+		Q1	Q2	Q3	Q4	Q5		Female	Male		18-29	30-39	40-49	50-59	60-97		Sri Lanka	Pakistan	South India	North India	Bangladesh
																						Work hours (hours, after)	28.7892	27.9052	29.5063	28.7237	33.2439		27.5909	29.5145	28.9011	30.5759	30.1587		28.8811	29.5464		29.7443	29.8029	29.0572	28.7797	28.2918		32.6707	29.0893	15.7812	24.5229	33.4843
																						Work hours (hours, before)	40.0529	40.9742	41.9947	40.374	44.4355		39.9305	40.4466	41.3094	43.1942	41.2117		40.4023	42.2418		43.5341	42.3873	41.1544	39.1355	39.1376		45.0947	35.0844	18.9639	40.4367	48.5479
	Gender
																							0	1-7	7-10	10-13	13+		Q1	Q2	Q3	Q4	Q5		Female	Male		18-29	30-39	40-49	50-59	60-97		Sri Lanka	Pakistan	South India	North India	Bangladesh
																						Income USD (after)	86.5957	90.5285	97.2165	132.923	178.712		85.296	91.3263	106.91	122.623	169.728		111.165	119.911		117.307	108.349	116.723	115.711	116.282		131.497	140.727	127.961	120.924	80.5511
																						Income USD (before)	175.871	197.071	220.607	278.817	346.026		74.4832	138.512	194.095	266.761	546.76		227.929	258.592		280.445	240.93	246.18	234.897	202.7		235.267	176.558	234.009	307.922	219.178
	Income quintile
	Eudcation group (year)
		Note:
		In panel A, light and dark yellow are the proportions of unemployment before and after lockdown; In panel B, light and dark green are the working hours before and after lockdown;
		In panel C, light and dark blue are the income in USD before and after lockdown
		P-values for each of the three total comparisons (light and dark yellow/green/blue) < 0.001
[truncated: 1 more columns]

## Sheet: ST1
	Supplementary Table 1: Surveilance sites by region
	Region	Number of site	Urban site	Target N	Interviewed	Response rate
	Bangladesh	15	6 (40%)	13955	8819	0.632
	North India	2	2 (100%)	9469	6170	0.652
	South India	33	33 (100%)	8621	3944	0.457
	Pakistan	15	12 (80%)	5833	2548	0.437
	Sri Lanka	28	21 (75%)	14935	8409	0.563
	TOTAL	93	74 (80%)	52813	29890	0.566

## Sheet: ST2
	Supplementary Table 2: Characteristics of all surveilance participants (panel a) and responder bias (panel b)
		(a) Total baseline		(b) Response status		Crude P	Difference / OR	Adjusted P
		n/mean	%/SD	Non-responder	Responder		(LCI to UCI)
		[1]		[2]	[3]	[4]	[5]=[3/2]	[6]
	N	52813		22912	29864
	Female	33082	0.6264	0.652	0.608	<0.001	0.84 (0.81 to 0.87)	<0.001
	Age (years)	46.0174	14.3087	46.6 (14.5)	45.1 (14.1)	<0.001	-1.54 (-1.8 to -1.28)	<0.001
	Age categories
	<30 yrs old	7055	0.1336	0.139	0.167	<0.001	1.15 (1.10 to 1.21)	<0.001
	30-50 yrs old	24584	0.4655	0.459	0.484		1.10 (1.06 to 1.14)	<0.001
	>50 yrs old	21173	0.4009	0.402	0.349		0.83 (0.80 to 0.87)	<0.001
	Years at school (years)	6.931	4.72443	6.4 (4.8)	7.3 (4.7)	<0.001	0.48 (0.40 to 0.55)	<0.001
	Education achieved
	Primary school or below	21055	0.5221	0.535	0.513	<0.001	0.82 (0.78 to 0.85)	<0.001
	Secondary school	9104	0.2257	0.378	0.397		1.19 (1.14 to 1.24)	<0.001
	Postgraduate	10171	0.2522	0.087	0.09		1.11 (1.03 to 1.19)	0.007
	Marital Status
	Never Married	3578	0.069	0.064	0.073	<0.001	1.04 (0.96 to 1.13)	0.37
	Currently married	43823	0.8453	0.834	0.854		1.15 (1.09 to 1.21)	<0.001
	Widowed	3869	0.0746	0.089	0.064		0.89 (0.82 to 0.96)	0.001
	Separated or Divorced	576	0.0111	0.013	0.01		0.78 (0.66 to 0.92)	0.003
	Occupation
	Government employee	1800	0.0347	0.033	0.036	<0.001	1.19 (1.08 to 1.31)	<0.001
	Non-government employee	8218	0.1585	0.153	0.163		1.01 (0.96 to 1.06)	0.75
	Self-employed	13314	0.2568	0.254	0.259		0.93 (0.89 to 0.98)	0.003
	Non-paid	111	0.0021	0.002	0.002		1.02 (0.69 to 1.50)	0.91
	Student	1127	0.0217	0.018	0.025		1.26 (1.08 to 1.46)	0.003
	Homemaker	19744	0.3808	0.393	0.372		1.03 (0.98 to 1.08)	0.27
	Retired	1909	0.0368	0.035	0.038		1.30 (1.18 to 1.44)	<0.001
	Unemployed (able to work)	3738	0.0721	0.071	0.073		1.07 (1.00 to 1.15)	0.06
	Unemployed (unable to work)	1890	0.0365	0.041	0.033		0.93 (0.84 to 1.03)	0.15
	Hypertension history	11521	0.2228	0.226	0.22	0.13	1.11 (1.06 to 1.16)	<0.001
	Diabetes history	8224	0.1586	0.164	0.155	0.004	1.13 (1.08 to 1.19)	<0.001
	Heart attack history	1397	0.0269	0.028	0.026	0.37	1.01 (0.90 to 1.12)	0.93
	Body mass index (kg/m2)	25.3758	5.84579	25.4 (6.0)	25.4 (5.7)	0.64	0.46 (0.36 to 0.56)	<0.001
	Waist (cm)	85.6679	13.0073	85.7 (13.5)	85.6 (12.6)	0.34	1.05 (0.84 to 1.27)	<0.001
	Systolic BP (mmHg)	130.865	1961.57	123.5 (21.0)	121.3 (19.9)	<0.001	-0.02 (-0.35 to 0.32)	0.91
	Diastolic BP (mmHg)	76.5744	12.4169	77.2 (12.7)	76.1 (12.2)	<0.001	0.38 (0.17 to 0.59)	<0.001
	Heart rate (bpm)	79.02	12.9531	79.4 (13.1)	78.8 (12.2)	<0.001	0.25 (0.03 to 0.47)	0.02
	Glucose (mg/dl)	106.76	40.0013	108.0 (41.4)	105.9 (38.9)	<0.001	0.55 (-0.17 to 1.28)	0.14
	Current smoker	5430	0.1047	0.094	0.113	<0.001	0.92 (0.86 to 0.98)	0.01
	DrinkAlcohol
	Current	5418	0.1045	0.097	0.11	<0.001	1.07 (1.00 to 1.14)	0.07
	Previous	2143	0.0413	0.034	0.047		1.15 (1.04 to 1.26)	0.004
	Never	44290	0.8542	0.869	0.843		1.09 (1.03 to 1.16)	0.003
	Fruit intake (Days/week)	3.01508	2.48567	2.99 (2.49)	3.04 (2.48)	0.03	0.10 (0.06 to 0.14)	<0.001
	Vegetable intake (Days/week)	6.01009	1.52619	5.95 (1.55)	6.06 (1.51)	<0.001	0.00 (-0.03 to 0.03)	0.87

## Sheet: ST3
	Supplementary Table 3: Control measures by region
	Control measures in place	Bangladesh	North India	South India	Pakistan	Sri Lanka
	Date start	26 March 2020	25 March 2020	25 March 2020	16 March 2020	20 Mar 2020
	Date ended	31 May 2020	31 May phased out with unlock #1 from 1 June, unlock #2 from 1 July, unlock #3 from 1 August, unlock #4 from 1 September with restrictions in containment zones till 30 September.	31 August 2020	10 August 2020	Phased out from 11 May 2020; Completed by 28 June 2020
	School Closing	E​xtended nationwide domestic restrictions on 4 August until at least 31 August amid a rise in cases, maintaining the closure of all educational institutions. Confirmed on 23 August that all educational institutes will remain closed past September until the COVID-19 situation improves in the country	Extended closures of schools, colleges, and coaching institutions on 01 July until 31 July in both containment and non-containment zones. Entered its “Unlock 3” phase of lockdown rollback on 1 August, extending nationwide closures of all schools, colleges, and educational and coaching institutions until 31 August		​Extended school closures on 02 July until the first week of September, past the expected reopening date of 16 July. Maintained closures on educational institutes in Khyber Pakhtunkhwa and Sindh until at least 15 September despite the continued national reopening.	​Began a phased reopening of schools on 06 July; following a spike in cases, schools were closed again on 13 July until at least 17 July. Resumed teaching for preschool, Grade 1, and Grade 2 classes on 10 August, completing its phased national school reopening process. Reopened universities on 17 August for all years
	Workplace closing	Yes, with RMG factories started gradual opening from April 27. Extended nationwide domestic restrictions on 4 August until at least 31 August amid a rise in cases, restricting business hours to 20:00 daily; closures of non-essential businesses continue to apply in designated localities under the previous colour-coded zonal lockdown system.	Allowed businesses in non-containment zones to reopen on 01 July, with official recommendations for work-from-home and the staggering of working hours; only essential services continue to be operational in containment zones. Entered its “Unlock 3” phase of lockdown rollback on 1 August, permitting most businesses to reopen in all non-containment zones; recreational facilities (including cinema ha…		Pakistan extended ‘smart lockdowns’ on 02 July for localities in some provinces, including ​Punjab, Khyber Pakhtunkwa, ​and Sindh​, mandating the closure of non-essential businesses and defining standard operating practices for essential businesses. Lifted the complete lockdown in Punjab province on 3 August; imposed in advance of the Eid-al-Adha holiday, the lockdown was rolled back two days ear…	Yes
	Cancel Public Events	Extended nationwide domestic restrictions on 4 August until at least 31 August amid a rise in cases, maintaining a ban on all large public gatherings.	Announced the cancellation of all social, political, sports, religious, entertainment, academic and cultural events from 01 July in both containment and non-containment zones Entered its “Unlock 3” phase of lockdown rollback on 1 August, extending its nationwide prohibition of public events (including social, political, entertainment, cultural, and religious functions) until 31 August.		Announced new requirements on religious congregations in Khyber Pakhtunkhwa, Punjab, and Sindh, with all festivals permitted with the condition of prior approval from respective provincial governments and adherence to local SOPs
	Restrictions on Gatherings	Extended nationwide domestic restrictions on 4 August until at least 31 August amid a rise in cases, maintaining a ban on large private gatherings; restrictions of private gatherings to fewer than 10 people continue to apply in designated localities under the previous colour-coded zonal lockdown system.	Extended a ban on large public gatherings on 01 July, while restrictions on weddings were loosened to no more than 50 guests, and funerals to no more than 20 guests 'Maintained its restrictions on private gatherings under its National Directives for COVID-19 Management on 1 August, including limits on marriage-related gatherings at 50 people, and funerals at 20 people.		Announced on 12 August a phased approach to lifting sports-related gatherings as part of its lockdown reopening; in the current first phase, 10 or fewer people are permitted at workouts and practices nationwide
	Close public transport	Resumed limited public transport services on 4 August; capacity reductions and social distancing measures are in place on all rail services, and on bus services operating in Dhaka​ and on long-distance routes.	Resumed domestic flights and passenger trains on 01 July, metro rail systems remain closed. 'Entered its “Unlock 3” phase of lockdown rollback on 1 August, extending its nationwide closure of all urban “Metro Rail” services until 31 August; domestic trains and other local transports continue to adhere to regional Standard Operating Procedures (SOPs) issued by the Ministry of Health and Family Wel…		Continued reopening all public transport since 10 August with SOPs for mitigating COVID-19 transmission in place
	Stay at home requirements	BANGLADESH​:​ ​extended nationwide domestic restrictions on 4 August until at least 31 August amid a rise in cases, recommending all residents to stay home “to the extent possible”; requirements to stay at home continue to apply in designated localities under the previous colour-coded zonal lockdown system.	Imposed a nightly curfew nationwide on 01 July, and general daytime movements were restricted in containment zones except for the operation of essential services. Entered its “Unlock 3” phase of lockdown rollback on 1 August, extending mandatory stay-at-home requirements in all containment zones nationwide until 31 August, except for “essential activities”.		Directed citizens to stay confined in homes when subject to ‘smart lockdown’ notifications in their locality as of 02 July. Extended a complete lockdown in ​Balochistan province on 3 August until 17 August, mandating residents to stay at home; all recreational places (including beaches) reopened in Sindh ​province on 4 August, ending a lockdown imposed in advance of the Eid-al-Adha holiday. Conti…
	Restrictions on Internal movement	Yes	​Maintained strict perimeter control in containment zones as of 01 July, barring movement in or out of designated areas. Entered its “Unlock 3” phase of lockdown rollback on 1 August, maintaining “strict perimeter control” of all containment zones nationwide until 31 August; all movement in or out of these zones remains prohibited except for medical emergencies and the supply of essential goods a…		Formalized restrictions on internal movement in its ‘smart lockdown’ strategy as of 02 July, barring movement outside containment areas	Yes
	International Travel Controls		​Extended its ban on all international flights on 01 July with the exception of repatriation flights. Entered its “Unlock 3” phase of lockdown rollback on 1 August, maintaining its ban on all international air travel of passengers nationwide, except where permitted by the Ministry of Home Affairs (including for the repatriation of citizens).
	Financial Support	Yes (for low SES)	Yes (to beneficiaries of specific national schemes and people with below-poverty-line cards)	Yes (for low SES)	Yes (for low SES)	Yes (for low SES and informal workers)
	Nutritional Support	Yes	Yes	Yes	Yes (for low SES)	Yes (for low SES and informal workers)
	Note: SES = Socioeconomic status
	Source: Oxford COVID-19 Government Response Tracker: Regional Report - South Asia & Country collaborators
	https://www.bsg.ox.ac.uk/research/research-projects/coronavirus-government-response-tracker

## Sheet: ST4
	Supplementary Table 4: COVID-19 Burden, knowledge and preventive behaviours
			Total	Bangladesh	North India	South India	Pakistan	Sri Lanka
	(a) Had main COVID-19 symptom
		% with any one symptom	0.0463954	0.0830022	0.0173927	0.0439756	0.0726125	0.022429
		% with fever and cough	0.0097622	0.0114682	0.0040637	0.0299949	0.0138122	0.0014316
		% with swab test	0.0085209	0.0017032	0.010078	0.0208439	0.0299921	0.0022668
	(c) Knowledge on symptom
		% answered Fever as a symptom of COVID-19	0.901484	0.86974	0.949894	0.855475	0.9131	0.919315
		% answered Dry cough as a symptom	0.794879	0.814066	0.822592	0.805137	0.719214	0.772249
		% answered Tiredness as a symptom	0.231711	0.0356974	0.300106	0.482356	0.471179	0.202078
		% answered Muscle/joint pain as a symptom	0.228932	0.115957	0.259915	0.28438	0.409607	0.247677
		% answered Shortness of breath as a symptom	0.49483	0.404019	0.5625	0.59289	0.529694	0.486064
		% answered Runny or blocked nose as a symptom	0.434686	0.428251	0.328081	0.324857	0.40655	0.574572
		% answered Sore throat as a symptom	0.494267	0.534752	0.403506	0.446808	0.29476	0.593276
		% answered Loss of smell as a symptom	0.0539885	0.0013002	0.0864023	0.110016	0.0545852	0.0595355
		% answered Loss of appetite as a symptom	0.021103	0.0050827	0.0201841	0.0337312	0.028821	0.0301956
		% answered Productive cough as a symptom	0.0757597	0.0235225	0.0616147	0.14219	0.041048	0.117971
		% answered Diarrhea as a symptom	0.0537423	0.0867612	0.0522309	0.0570835	0.0270742	0.0265281
		% answered Headache as a symptom	0.201498	0.210993	0.223088	0.108459	0.0458515	0.264181
		% answered Vomiting as a symptom	0.0342572	0.0289598	0.0561261	0.0568241	0.0174672	0.0187042
	(d) Knowledge on transmission
		Droplets from coughing and sneezing	0.783502	0.713695	0.723216	0.790213	0.754796	0.899475
		Touching other people who have the virus	0.6643	0.72465	0.76005	0.678553	0.643893	0.536338
		Touching surfaces which have the virus on	0.450942	0.224833	0.560652	0.551275	0.542817	0.531086
		Touching your eyes, nose or mouth with unclean hands	0.329064	0.122094	0.332035	0.476314	0.367337	0.4556
		Body fluids from an infected person	0.0621521	0.0118077	0.024969	0.119209	0.0734675	0.108587
		Feces of an infected person	0.013986	0.0020694	0.0058438	0.0387819	0.0332241	0.0149017
	(e) Knowledge of prevention measures
		Washing hands with soap or a hand sanitizer	0.997476	0.994888	0.999294	0.999224	0.995205	0.998795
		Wearing a face mask while going out	0.995817	0.994092	0.99753	0.996637	0.987358	0.998433
		Staying at least 1-2 metres away from other people	0.987555	0.986935	0.995059	0.966891	0.967306	0.998313
		Avoiding going out of the house for non-essential reasons	0.967298	0.983526	0.96912	0.875323	0.95728	0.994457
		Self-quarantining if believe have the virus or return from a trip	0.960108	0.984549	0.953944	0.869115	0.92415	0.990722
		Avoiding social gatherings	0.960142	0.981822	0.970002	0.82954	0.94333	0.995903
		Avoiding public transportation	0.95112	0.971484	0.956944	0.812985	0.937228	0.993734
		Washing grocery products with soap/bleach/detergent	0.892492	0.88264	0.944592	0.753751	0.794682	0.959031
		Leaving shoes outside the main entrance of house	0.918695	0.909907	0.953944	0.861097	0.743679	0.979154
	(f) Implementation: In the last 2 weeks …
		Not clean hands using a hand sanitizer / alcohol hand rub	0.393271	0.671284	0.129551	0.160651	0.304262	0.430804
		Not wearing a face mask outside	0.0825462	0.223572	0.0136541	0.0061007	0.0477506	0.0083016
		Not followed 1-2 metres away from other people	0.0732111	0.171	0.0094278	0.017031	0.125493	0.0074369
		Leave shoes outside the main entrance of your house	0.188136	0.410355	0.0591678	0.0180478	0.39779	0.0107229
		Went out of the house for non-essential reasons	0.753363	0.660497	0.819083	0.578292	0.698895	0.901336
		Joined social gatherings other than household members	0.251065	0.31157	0.13199	0.386629	0.403315	0.165235
		Used public transport	0.138415	0.134893	0.0570546	0.287239	0.301105	0.0827965
	(g) Resources available at home for use
		Soap/detergent/hand wash/	0.997752	0.997275	0.998862	0.996948	0.996049	0.99833
		Hand sanitizer/ alcohol hand rub	0.52799	0.317774	0.831169	0.639517	0.513906	0.472246
		Face mask	0.95768	0.964209	0.916028	0.954044	0.92826	0.99188
		Gloves	0.296459	0.202288	0.256795	0.224836	0.477827	0.400911
		Tissue paper/paper napkin	0.482112	0.624216	0.264574	0.176373	0.583033	0.592427
		Water supply at home	0.632259	0.22414	0.874512	0.696746	0.90292	0.771176
		Self-isolate room	0.406421	0.130691	0.546001	0.367056	0.51618	0.578979
	Sample		29809	8807	6152	3934	2534	8382

[truncated: 6 more sheets: ST5, ST6, ST7, ST8, ST9, SFig1]
